# Supplementary material for: Synthetic Conditions, Physical Properties, and Antibacterial Activities of Silver Nanoparticles with Exopolysaccharides of a Medicinal Fungus
Source: Materials (Basel). 2022 Aug 16;15(16):5620. doi: 10.3390/ma15165620 (PMC9412466; doi:10.3390/ma15165620)
Supplement: Supplementary file 1 [file materials-15-05620-s001.zip]

Archive with 1 entries (1 files):
- materials-1818380-supplementary.pdf
